# Supplementary material for: Brown Fat Dnmt3b Deficiency Ameliorates Obesity in Female Mice
Source: Life (Basel). 2021 Nov 30;11(12):1325. doi: 10.3390/life11121325 (PMC8703316; doi:10.3390/life11121325)
Supplement: Supplementary file 1 [file life-11-01325-s001.zip]

Archive with 1 entries (1 files):
- life-1376635-supplementary.pdf
